# Supplementary material for: Design, Synthesis, and Anti-Inflammatory Activities of 12-Dehydropyxinol Derivatives
Source: Molecules. 2023 Jan 30;28(3):1307. doi: 10.3390/molecules28031307 (PMC9921557; doi:10.3390/molecules28031307)
Supplement: Supplementary file 1 [file molecules-28-01307-s001.zip]

Archive with 1 entries (1 files):
- molecules-2164081-supplementary.pdf
